# Supplementary material for: Clinical Factors Associated with Termination of Pregnancy Recommendations Following Prenatal Diagnosis of Congenital Heart Disease: A Multidisciplinary Council-Based Study
Source: J Clin Med. 2026 Apr 9;15(8):2838. doi: 10.3390/jcm15082838 (PMC13116180; doi:10.3390/jcm15082838)
Supplement: Supplementary file 1 [file jcm-15-02838-s001.zip]

Archive with 1 entries (1 files):
- jcm-4200066-supplementary.pdf
